# Supplementary material for: SURE 2.0 – New release of the worldwide database of surface ruptures for fault displacement hazard analyses
Source: Sci Data. 2022 Nov 26;9:729. doi: 10.1038/s41597-022-01835-z (PMC9701190; doi:10.1038/s41597-022-01835-z)
Supplement: Supplementary file 1 — Supplementary Table 1 [file 41597_2022_1835_MOESM1_ESM.xlsx]

## Sheet: Taul1
Supplementary Table 1: Slip observation information. This table summarizes the contents and structure of the database files IdE_EventName_SURE2.0_Slip_Obs.xlsx. The structure is modified from SURE 20202.
GROUP	COLUMN HEADING	FIELD ALIAS	CONTENT	DATA FORMAT
IDS	IdE	IdE	Earthquake identification number	YYYYMMDD
	IdS	IdS	Identification number of the related rupture
	IdO	IdO	Identification number of the observation point	A sequential number
BASIC INFORMATION	Date	Date	Date of observation
	Initial References	References	Source of data	Author(s), YYYY
	Observer	Observer	Observer name
	IdO-Observer	IdO-Obs	Original identification provided by the observer
	Longitude	Longitude	In decimal degrees	WGS84
	Latitude	Latitude	In decimal degrees	WGS84
	Elevation [m]	Elevation	In meters
HORIZONTAL COMPONENTS	Strike-slip (SS) displacement [m]	SS	Horizontal component of discrete slip along fault plane, in meters
	Sense of displacement	SS_sense	LL: left-lateral	LL; RL
			RL: right-lateral
	Uncertainty SS (+) [m]	SS_uc+	SS uncertainty +, in meters
	Uncertainty SS (-) [m]	SS_uc-	SS uncertainty -, in meters
	Max SS [m]	SS_max	Maximum measured SS, in meters
	Min SS [m]	SS_min	Minimum measured SS, in meters
	Large-aperture offset (SS direction) [m]	SS_LAO	Total strike-slip component of fault displacement, including that on the discrete fault plane and off-fault flexure, if any, in meters
	Uncertainty Large-aperture offset (SS direction) (+) [m]	SS_LAO_uc+	SS LAO uncertainty +, in meters
	Uncertainty Large-aperture offset (SS direction) (-) [m]	SS_LAO_uc-	SS LAO uncertainty -, in meters
	Fault-normal component (FNC) - "heave" [m]	FNC	Fault-normal slip component, in meters
	Sense of displacement	FNC_sense	S: shortening	S; L
			L: lengthening
	Uncertainty FNC (+) [m]	FNC_uc+	FNC uncertainty +, in meters
	Uncertainty FNC (-) [m]	FNC_uc-	FNC uncertainty -, in meters
	Max FNC [m]	FNC_max	Maximum measured FNC, in meters
	Min FNC [m]	FNC_min	Minimum measured FNC, in meters
	Opening [m]	Opening	Aperture of the rupture measured perpendicular to the walls, in meters
APERTURE	Large aperture width [m]	LAW	Width of the band in which large-aperture offset is accommodated, in meters
	Uncertainty Large aperture width (+) [m]	LAW_uc+	LAW uncertainty +, in meters
	Uncertainty Large aperture width (-) [m]	LAW_uc-	LAW uncertainty -, in meters
VERTICAL COMPONENTS	Throw (T) [m]	T	Component projection on the vertical plane of the net-slip vector, i.e., vertical component of the slip, in meters
	Uncertainty T (+) [m]	T_uc+	T uncertainty +, in meters
	Uncertainty T (-) [m]	T_uc-	T uncertainty -, in meters
	Max T [m]	T_max	Maximum measured T, in meters
	Min T [m]	T_min	Minimum measured T, in meters
	Scarp height [m]	SH	Vertical separation between footwall and hanging wall measured from the fault scarp (in some places, vertical separation between head and toe of scarp), in meters
	Large-aperture offset (T direction) [m]	T_LAO	Total vertical component of fault displacement, including that on the discrete fault plane and off-fault flexure, if any, in meters
	Uncertainty Large-aperture offset (T direction) (+) [m]	T_LAO_uc+	T LAO uncertainty +, in meters
	Uncertainty Large-aperture offset (T direction) (-) [m]	T_LAO_uc-	T LAO uncertainty -, in meters
	Dip slip (DS) [m]	DS	Along-dip component of slip along fault plane, in meters
	Uncertainty DS (+) [m]	DS_uc+	DS uncertainty +, in meters
	Uncertainty DS (-) [m]	DS_uc-	DS uncertainty -, in meters
	Upside	Upside	Upthrown side of fault blocks	Cardinal or intercardinal direction
TOTAL SLIP	Net Slip (NS) [m]	NS	Total slip along the slip vector, in meters
	Uncertainty NS (+) [m]	NS_uc+	NS uncertainty +, in meters
	Uncertainty NS (-) [m]	NS_uc-	NS uncertainty –, in meters
	Max NS [m]	NS_max	Maximum measured NS, in meters
	Min NS [m]	NS_min	Minimum measured NS, in meters
	Slip Vector Inclination or Plunge [°]	SV_plunge	The angle between the slip vector and the horizontal plane
	Net slip direction [°]	NS_dir	Direction (0° - 360°) of the net slip vector
	Pitch or Rake	Rake	Angle between fault strike and slip vector measured on the fault plane, in degrees
	Net Large-aperture offset	Net_LAO	Total offset surface displacement, including the discrete fault plane and off-fault flexure, if any, in meters
FAULT INFORMATION	Strike (°)	Strike	Fault strike
	Uncertainty Strike (+)	Strike_uc+	Strike uncertainty +, in degrees
	Uncertainty Strike (-)	Strike_uc-	Strike uncertainty -, in degrees
	Max Strike	Strike_max	Maximum measured strike, in degrees
	Min Strike	Strike_min	Minimum measured strike, in degrees
	Fault Dip	Dip	Fault plane dip, in degrees
	Uncertainty Dip (+)	Dip_uc+	Dip uncertainty +, in degrees
	Uncertainty Dip (-)	Dip_uc-	Dip uncertainty –, in degrees
	Max Dip	Dip_max	Maximum measured dip, in degrees
	Min Dip	Dip_min	Minimum measured dip, in degrees
SITE INFORMATION	Cover Bed (b;s;h)	Cover_bed	Lithology of faulted surface material:	b/b; b/s; s/s; h
			b/b: rupture in bedrock
			b/s: rupture between bedrock and sediments
			s/s: rupture in sediments
			h: rupture observed across human-made features
	Cover Nature – Lithology	Cover_nat	Free description of the lithology (alluvium, colluvium, lacustrine, etc., and clay, sands, gravels, soil, etc.)
	Thickness	Thickness	Thickness of cover bed sediments, in meters
	Regular or Complex structural context (both for primary and secondary faulting)	Struct_cont	Free description of the structural context
	Hanging wall vs Footwall with respect to the Principal Fault (for distributed faulting)	HW_FW_PF	Location of observed distributed slip respect to the sides of the principal fault trace	HW
				FW
	Hanging wall vs Footwall with respect to the nearest primary fault (for simple distributed faulting)	HW_FW_near	Relative location of observed distributed slip respect to the trace of the nearest principal fault (rank 1) or primary distributed rupture (rank 1.5) whichever the closest**	HW
				FW
	Local Slope	Slope	Value of slope at observation location, in percentage
	Location in Topography	Loc_topo	Relative location with respect to local topography (i.e., top of slope, base level, etc.)
	Water Table Depth	Water_dep	Water table depth, in meters
COMMENTS	Comments	Comments	Any relevant information
RANKING	Author ranking	Auth_rank	Rupture ranking given by first hand authors (see Figure1)	1; 2; 1.5; 21; 22; 3
	Compiler ranking	Comp_rank	Rupture ranking given by SURE 2.0 working group (see Figure 1)	1; 2; 1.5; 21; 22; 3
REVISION	Revision of the geometry in respect to the original data	Geom_rev	Revision of the point location based on the base maps and/or satellite images (yes/no)	yes
				no
Mandatory attributes marked in bold
* Only for distributed rupturing, when applicable
** Maximum distance in which a primary distributed rupture (rank 1.5) is considered the nearest is 1 km
